# Supplementary material for: A study of the binary marginal effect of technical barriers to trade on the export of shellfish and aquatic products in China
Source: PLoS One. 2025 Sep 8;20(9):e0324166. doi: 10.1371/journal.pone.0324166 (PMC12416698; doi:10.1371/journal.pone.0324166)
Supplement: S1 Data — (XLSX) [file pone.0324166.s001.xlsx]

## Sheet: Sheet1
NUM	YEAR	IM	EM	SCALE	TECH	DIST	PROD	FREE	MRES	SHOCK
111	2003	-6.21461	-1.18744	-0.472771	0	9.32002	2.09984	0.385312	0.616496	0
111	2004	-2.3969	0	-0.496476	0	9.32002	2.0584	0.173532	0.719358	0
111	2005	-1.68201	-0.080126	-0.580596	0	9.32002	1.95573	0.661869	0.953884	0
111	2006	-1.76609	-0.0812101	-0.749253	3.04452	9.32002	1.76788	0.457276	1.20629	0
111	2007	-1.81401	-0.0888312	-0.85844	2.30259	9.32002	1.63898	0.242359	1.21921	0
111	2008	-1.8708	-0.158996	-1.09174	2.77259	9.32002	1.3852	0.0632564	1.19357	1
111	2009	-1.60445	-0.34814	-1.25641	2.30259	9.32002	1.19995	0	1.12943	1
111	2010	-0.740239	-0.531028	-1.28978	2.07944	9.32002	1.14555	0.237134	0.599574	0
111	2011	-0.809681	-0.709277	-1.29897	1.38629	9.32002	1.11791	0.318695	0.564276	0
111	2012	-0.746548	-0.560366	-1.42139	1.79176	9.32002	0.97849	0.912868	0.252566	0
111	2013	-0.827822	-0.458866	-1.34124	2.19722	9.32002	1.04174	1	0.189588	0
111	2014	-0.640555	-0.48776	-1.47189	1.09861	9.32002	0.893076	0.81741	0.0843425	0
111	2015	-0.544727	-0.41249	-1.5837	2.83321	9.32002	0.76241	0.952707	0.22756	0
111	2016	-0.707246	-0.262664	-1.63217	1.38629	9.32002	0.694738	0.598799	0.0622866	0
111	2017	-0.685179	-0.324346	-1.59936	2.94444	9.32002	0.709437	0.806691	0	0
111	2018	-0.636767	-0.345311	-1.64046	3.49651	9.32002	0.650083	0.886713	0.124821	0
111	2019	-1.00239	-0.39601	-1.64694	1.79176	9.32002	0.625396	0.7563	0.349893	1
111	2020	-1.10262	-0.311975	0	1.79176	9.32002	0	0.627908	0.308594	1
222	2003	-1.28735	-0.155485	-1.25053	0	7.64879	2.33725	0.75198	0.519367	0
222	2004	-1.19073	0	-1.43346	0	7.64879	2.2268	0.538806	0	0
222	2005	-1.1332	0	-1.60039	0	7.64879	2.13311	0.366049	0.482301	0
222	2006	-1.96611	0	-1.76997	0	7.64879	2.02958	0.233281	1.41142	0
222	2007	-1.94491	0	-2.02031	2.70805	7.64879	1.84247	0	1.34659	0
222	2008	-2.36446	0	-2.16093	2.19722	7.64879	1.76592	0.260803	1.38874	1
222	2009	-2.06357	0	-2.15027	3.29584	7.64879	1.84107	0.335007	1.34179	1
222	2010	-2.05573	-0.189951	-2.18531	2.63906	7.64879	1.87031	0.552617	1.35765	0
222	2011	-1.57504	-0.0010005	-2.33142	1.60944	7.64879	1.73425	0.712665	1.3473	0
222	2012	-0.703198	0	-2.4016	1.79176	7.64879	1.65567	0.973354	1.1696	0
222	2013	-0.576253	-0.0534008	-2.73392	2.19722	7.64879	1.31409	0.788484	1.237	0
222	2014	-0.581606	-0.05975	-2.92064	2.89037	7.64879	1.11706	0.573208	1.34739	0
222	2015	-0.515838	-0.127833	-3.00484	2.30259	7.64879	1.02112	0.787506	1.49525	0
222	2016	-0.583396	-0.0672087	-2.77752	2.19722	7.64879	1.23601	1	1.44274	0
222	2017	-0.555126	-0.058689	-2.80413	1.94591	7.64879	1.19757	0.835717	0.900685	0
222	2018	-0.50916	-0.0661398	-2.92113	2.07944	7.64879	1.06813	0.863484	1.34104	0
222	2019	-0.536143	-0.0844692	-2.97929	2.19722	7.64879	0.996726	0.802555	1.30801	1
222	2020	-0.616186	-0.00803217	0	2.19722	7.64879	0	0.626935	1.49294	1
333	2003	-0.673345	-0.565634	-2.28663	0	6.86239	2.14106	0.561578	0.445097	0
333	2004	-1.17766	0	-2.37628	0	6.86239	2.04866	0.502709	0.329116	0
333	2005	-1.15201	0	-2.38551	0	6.86239	2.03771	0.51485	0	0
333	2006	-0.77219	0	-2.40853	0	6.86239	2.00119	0.525244	0.254667	0
333	2007	-1.44392	0	-2.60904	0	6.86239	1.78244	0.243083	0.32397	0
333	2008	-1.09362	-0.00501254	-3.03606	0	6.86239	1.33377	0	0.521273	1
333	2009	-0.89404	-0.0130852	-3.14607	0	6.86239	1.20378	0.232132	0.407261	1
333	2010	-0.578034	-0.0151136	-3.14163	0	6.86239	1.18748	0.447307	0.632818	0
333	2011	-0.403467	0	-3.22017	0	6.86239	1.08036	0.524637	0.794136	0
333	2012	-0.179127	-0.00803217	-3.32584	0	6.86239	0.946574	0.76711	0.817162	0
333	2013	-0.160169	-0.00300451	-3.39266	0	6.86239	0.851691	0.770425	0.902519	0
333	2014	-0.140412	-0.00300451	-3.38982	0	6.86239	0.823737	0.793604	1.0954	0
333	2015	-0.131248	0	-3.45268	0	6.86239	0.729929	0.759967	1.15332	0
333	2016	-0.136966	-0.00300451	-3.47986	0	6.86239	0.672427	1	1.19558	0
333	2017	-0.154317	-0.0534008	-3.42005	0	6.86239	0.703584	0.750295	1.74582	0
333	2018	-0.14387	-0.0460439	-3.48086	0.693147	6.86239	0.611563	0.924887	1.64108	0
333	2019	-0.230672	-0.00300451	-3.61186	0.693147	6.86239	0.451849	0.861501	1.33319	1
333	2020	-0.229413	-0.0758017	-3.62552	0.693147	6.86239	0.409588	0.767711	1.69072	1
444	2003	-5.52146	-1.60445	-2.41155	0	9.25521	2.39575	0.439118	0	0
444	2004	-2.33304	-0.555126	-2.42903	0	9.25521	2.3558	0.24272	0.14756	0
444	2005	-2.20727	-0.282363	-2.49027	0	9.25521	2.27117	0.388607	0.291918	0
444	2006	-2.09557	-0.12443	-2.56736	0.693147	9.25521	2.17046	0.351418	0.747149	0
444	2007	-2.63109	-0.205795	-2.74754	1.09861	9.25521	1.97108	0.313741	0.917608	0
444	2008	-2.23493	-0.29169	-2.83398	0	9.25521	1.8635	0.148052	1.5352	1
444	2009	-1.7487	-1.01611	-3.13873	0	9.25521	1.53622	0	1.63354	1
444	2010	-1.2174	-0.923819	-3.15717	0.693147	9.25521	1.49467	0.323747	1.5894	0
444	2011	-1.16155	-0.92887	-3.08592	0	9.25521	1.54434	0.463591	1.69847	0
444	2012	-1.23787	-0.41855	-3.15614	0	9.25521	1.44655	0.911238	1.45249	0
444	2013	-1.22078	-0.424648	-3.19738	1.09861	9.25521	1.37737	0.876565	1.31762	0
444	2014	-1.19733	-0.358105	-3.45333	0	9.25521	1.09292	0.899575	1.54981	0
444	2015	-1.20731	-0.231932	-3.46186	0	9.25521	1.05742	0.89685	1.25832	0
444	2016	-1.1332	-0.163696	-3.45973	0	9.25521	1.02798	0.950606	0.947675	0
444	2017	-0.94675	-0.356675	-3.38357	0	9.25521	1.07217	0.980068	1.08998	0
444	2018	-1.01888	-0.183923	-3.50757	0	9.25521	0.913236	1	0.860663	0
444	2019	-1.04412	-0.236989	0	0	9.25521	0	0.998134	0.861287	1
444	2020	-0.889162	-0.197232	0	0	9.25521	0	0.984192	1.00973	1
